# Supplementary material for: Comparative Analysis of Viral Communities in Hospital, University and Urban Wastewater by Shotgun Metagenomic Sequencing
Source: Int J Mol Sci. 2026 Jul 20;27(14):6430. doi: 10.3390/ijms27146430 (PMC13410366; doi:10.3390/ijms27146430)
Supplement: Supplementary file 1 [file ijms-27-06430-s001.zip]

Archive with 1 entries (1 files):
- ijms-4372393-supplementary.pdf
